# Supplementary material for: Proline Improves Pullulan Biosynthesis Under High Sugar Stress Condition
Source: Microorganisms. 2024 Dec 21;12(12):2657. doi: 10.3390/microorganisms12122657 (PMC11728471; doi:10.3390/microorganisms12122657)
Supplement: Supplementary file 1 [file microorganisms-12-02657-s001.zip]

Archive with 1 entries (1 files):
- microorganisms-3301264-supplementary.pdf
